# Supplementary material for: Metabolic Reprogramming of Barley in Response to Foliar Application of Dichlorinated Functional Analogues of Salicylic Acid as Priming Agents and Inducers of Plant Defence
Source: Metabolites. 2023 May 17;13(5):666. doi: 10.3390/metabo13050666 (PMC10223260; doi:10.3390/metabo13050666)
Supplement: Supplementary file 1 [file metabolites-13-00666-s001.zip]

Archive with 1 entries (1 files):
- metabolites-2389588-supplementary.pdf
